# Supplementary material for: From [99mTc]pertechnetate to [99mTc]sestamibi: Dissection of a Complex Reaction Sequence Using Radio-LC-MS
Source: Molecules. 2026 Feb 9;31(4):596. doi: 10.3390/molecules31040596 (PMC12943784; doi:10.3390/molecules31040596)
Supplement: Supplementary file 1 [file molecules-31-00596-s001.zip]

Archive with 1 entries (1 files):
- molecules-4100853-supplementary.pdf
